# Supplementary material for: Neurofibromin regulates metabolic rate via neuronal mechanisms in Drosophila
Source: Nat Commun. 2021 Jul 13;12:4285. doi: 10.1038/s41467-021-24505-x (PMC8277851; doi:10.1038/s41467-021-24505-x)
Supplement: Supplementary file 3 — Source data [file 41467_2021_24505_MOESM3_ESM.xlsx]

## Sheet: Fig. 1b-d
Figure 1b - CO2				Figure 1c - CO2				Figure 1d - CO2
Genotype				Genotype				Genotype
control	Nf1P1			control	Nf1P1/E1			nSyb-Gal4			R57C10-Gal4
0.864827	1.27842			1.00933	2.18288			UAS-Nf1 RNAi/+	nSyb-Gal4/+	nSyb > UAS-Nf1 RNAi	UAS-Nf1 RNAi/+	R57C10-Gal4/+	R57C10 > UAS-Nf1 RNAi
0.807387	1.13705			1.00748	2.15045			1.04881	1.11541	2.61299	1.07658	1.10006	2.70528
0.880282	1.04274			0.97247	2.01752			1.02486	1.08645	2.35088	1.03524	1.06493	2.49879
0.943735	1.37403			0.969547	1.5226			0.949997	1.05131	2.67726	1.02916	1.13703	2.87915
0.923693	1.26141			0.978048	1.68715			0.895555	0.892951	2.45216	1.14261	1.61307	2.84385
1.04286	1.51814			1.00483	2.42061			0.968573	0.911422	2.61538	1.06493	1.10844	2.99604
0.989355	1.94942			0.970387	2.28597			0.911978	1.03319	2.5508	0.439737	1.01383	2.16699
1.11753	2.12638			1.00765	2.38506			1.15582	1.00416	2.29776	1.06904	1.14498	2.74182
1.43033	1.7777			0.973444	2.28492			0.931664	1.01336	1.70198	1.00478	0.826708	2.2047
				1.10681	1.98792				0.971073	1.69837	0.873864	0.938754	2.17491
				1.00947	1.89286				1.00145	2.28713	0.863043	0.870424	2.43173
					2.58445					1.74573	0.835691	0.902519	2.7487
											0.94009	0.904489	2.31013

## Sheet: Fig. 2a and p-value&sample size
Figure 2a - CO2 Data vlaues
	Genotype	Data values
Anatomical	tsh > UAS-Nf1 RNAi	1.16907	1.13384	1.14667	0.976644	1.68254	1.52988	1.58307	1.75759
	Aug21 > UAS-Nf1 RNAi	1.02181	0.933398	0.982269	1.06476
	feb36 > UAS-Nf1 RNAi	1.08192	1.07901	1.13694	1.18003
	long-GMR > UAS-Nf1 RNAi	0.904208	0.947769	0.859928	0.95298
	repo > UAS-Nf1 RNAi	0.917191	0.91833	0.916914	0.894636
	Ok6 > UAS-Nf1 RNAi	1.06671	0.995855	1.09218	1.06616
	R13F02 > UAS-Nf1 RNAi	1.24868	1.24817	1.14827	1.18038	0.895211	0.975759	0.967255	0.97219
	R34B09 > UAS-Nf1 RNAi	1.12419	1.22158	1.18667	1.31103	0.996104	1.01552	1.06166	1.08511
	R64C08 > UAS-Nf1 RNAi	0.960501	0.902096	0.903301	1.04046
	201y > UAS-Nf1 RNAi	0.861649	0.872895	0.80106	0.846336	0.864792	1.05019	0.991044	1.08514	1.15862
	Cg > UAS-Nf1 RNAi	0.946283	0.989102	0.997448	0.954839
	R4 > UAS-Nf1 RNAi	0.999821	0.943168	0.977474
	Lsp2 > UAS-Nf1 RNAi	0.921533	0.921628	0.956421	0.925993
	69B > UAS-Nf1 RNAi	1.52671	1.49483	1.38962	1.89879	1.78148	1.54959	1.52047	1.54709	1.49239	1.54931	1.4528	1.74246	1.4584	1.61445
	Orco > UAS-Nf1 RNAi	0.790689	0.872622	0.847536	0.869417	0.82359
	nervana > UAS-Nf1 RNAi	0.904729	0.907828	0.934582
	PCB > UAS-Nf1 RNAi	1.65878	1.60944	1.36047	1.53817	1.80653	1.90953	1.88295
	Ras2(12) > UAS-Nf1 RNAi	1.4198	1.80014	1.70328	1.30968	1.69115	1.56982	1.36438	1.42282	1.19177	1.68724	1.27864
	Ras2(41) > UAS-Nf1 RNAi	1.28188	1.24474	1.34843	1.30992	1.29621	1.20336	1.1133	1.4899
	GH146 > UAS-Nf1 RNAi	0.831395	0.881303	0.826675	0.929705	0.828382	0.854617	0.854592	0.826826	0.995881	0.957722
	R29C10 > UAS-Nf1 RNAi	1.11527	1.03824	1.12637	1.06737
	c673a > UAS-Nf1 RNAi	1.02878	0.971089	1.04471	1.08395
	fru > UAS-Nf1 RNAi	1.49999	1.25965	1.17088	1.17406	1.17502	1.131	1.21005	1.59931	1.26809
	R23B12 > UAS-Nf1 RNAi	1.07907	1.37659	1.05914	1.15076
Neuropeptide	ILP2 > UAS-Nf1 RNAi	0.995217	1.08841	1.09592	1.06703
	ILP6 > UAS-Nf1 RNAi	0.987786	0.95643	0.98757	1.01846
	ILP7 > UAS-Nf1 RNAi	0.951942	0.969629	0.884822	1.05955
	ILP5 > UAS-Nf1 RNAi	0.91013	0.95282	0.915733	0.870968	0.841674
	ILP3 > UAS-Nf1 RNAi	0.823594	0.872814	0.819767	0.845348
	DH31 > UAS-Nf1 RNAi	1.04738	0.979338	1.17422	1.07687
	AstA > UAS-Nf1 RNAi	1.28333	0.97607	1.02583	0.911076
	NPF > UAS-Nf1 RNAi	0.9842	0.955669	1.04665	0.998949
	Dsk > UAS-Nf1 RNAi	0.983247	1.01665	0.97726	1.00972
	Akh > UAS-Nf1 RNAi	1.00384	0.964817	0.95258	0.871711	1.09083
	TK > UAS-Nf1 RNAi	1.00983	0.952396	0.951712	0.947935
	DH44 > UAS-Nf1 RNAi	0.947165	0.97267	0.968698	0.925176
	LK > UAS-Nf1 RNAi	0.919614	0.917348	0.972229	0.921507
	Tkg > UAS-Nf1 RNAi	0.929939	0.866486	0.932676	0.932355
	c929 > UAS-Nf1 RNAi	0.880501	0.854191	0.934818	0.945713
Receptor	DopEcr > UAS-Nf1 RNAi	0.929434	0.929465	0.987518	0.926896
	Oct/tyrR > UAS-Nf1 RNAi	1.70319	1.95901	1.85123	1.76567	1.41583	1.19924	2.00245	1.2465	1.52472	1.64502	1.96977	1.86763	1.78293
Neurotransmitter	ChAT-T2A > UAS-Nf1 RNAi	1.28437	1.31896	0.847924	1.27119
	vGLUT > UAS-Nf1 RNAi	1.02504	0.960973	1.08888	0.960776	0.986823
	Tdc2 > UAS-Nf1 RNAi	1.0378	0.94462	0.993302	1.01471
	ChAT{19B} > UAS-Nf1 RNAi	0.917263	0.951302	1.40505	0.884135	0.824591	0.898334	0.907465	1.09203	1.07181	0.937092
	TH > UAS-Nf1 RNAi	0.969959	1.00382	0.965906	0.984007
	GAD > UAS-Nf1 RNAi	0.879128	0.88495	0.850577	0.891306	0.822882	0.856453	0.857147	0.798979	1.56109	0.964079	1.02206	0.942318
	Trh > UAS-Nf1 RNAi	0.878206	0.903808	0.857077	0.958388
	R50H05 > UAS-Nf1 RNAi	0.741842	0.747163	0.76242	0.750414
Figure 2a p-values & sample sizes - Experimental line compared to UAS/+ or Gal4/+ control (normalized values)
Dunn's, two-sided			Gal4 > UAS-Nf1 RNAi
Gal4 Screen	Gal4 line > UAS-Nf1 RNAi		Experimental compared to UAS/+ control		Experimental compared to Gal4/+ control
		n =	p-value	n =	p-value	n =
Anatomical	tsh > UAS-Nf1 RNAi	8	0.0075	8	0.0241	8
	Aug21 > UAS-Nf1 RNAi	4	0.755	4	0.4786	4
	feb36 > UAS-Nf1 RNAi	4	0.0034	4	0.2333	4
	long-GMR > UAS-Nf1 RNAi	4	0.3341	3	0.0057	4
	repo > UAS-Nf1 RNAi	4	0.0216	4	0.062	4
	Ok6 > UAS-Nf1 RNAi	4	0.4048	4	0.191	4
	R13F02 > UAS-Nf1 RNAi	8	0.0296	7	>0.9999	8
	R34B09 > UAS-Nf1 RNAi	8	0.0047	9	0.7543	8
	R64C08 > UAS-Nf1 RNAi	4	0.4786	4	0.1551	4
	201y > UAS-Nf1 RNAi	9	>0.9999	10	0.8729	10
	Cg > UAS-Nf1 RNAi	4	>0.9999	4	0.0789	4
	R4 > UAS-Nf1 RNAi	3	0.4991	4	0.2604	4
	Lsp2 > UAS-Nf1 RNAi	4	>0.9999	4	0.0285	4
	69B > UAS-Nf1 RNAi	14	0.0019	13	<0.0001	14
	Orco > UAS-Nf1 RNAi	5	0.4587	5	0.0806	5
	nervana > UAS-Nf1 RNAi	3	0.6801	4	0.1045	4
	PCB > UAS-Nf1 RNAi	7	0.001	7	0.0089	7
	Ras2(12) > UAS-Nf1 RNAi	11	<0.0001	11	0.0097	9
	Ras2(41) > UAS-Nf1 RNAi	8	0.0011	8	0.0197	8
	GH146 > UAS-Nf1 RNAi	10	0.4931	9	0.0027	10
	R29C10 > UAS-Nf1 RNAi	4	0.0285	4	>0.9999	4
	c673a > UAS-Nf1 RNAi	4	0.2827	4	>0.9999	4
	fru > UAS-Nf1 RNAi	9	<0.0001	9	0.1401	9
	R23B12 > UAS-Nf1 RNAi	4	0.0121	4	0.3396	4
Neuropeptide	ILP2 > UAS-Nf1 RNAi	4	0.1109	4	0.9226	4
	ILP6 > UAS-Nf1 RNAi	4	0.3396	4	0.191	4
	ILP7 > UAS-Nf1 RNAi	4	0.4048	4	0.2333	4
	ILP5 > UAS-Nf1 RNAi	5	0.959	5	0.0568	5
	ILP3 > UAS-Nf1 RNAi	4	0.0789	4	>0.9999	4
	DH31 > UAS-Nf1 RNAi	4	0.062	4	>0.9999	4
	AstA > UAS-Nf1 RNAi	4	>0.9999	4	0.8655	4
	NPF > UAS-Nf1 RNAi	4	0.4048	4	0.2333	4
	Dsk > UAS-Nf1 RNAi	4	0.8655	4	0.8655	4
	Akh > UAS-Nf1 RNAi	5	0.8734	5	0.8734	4
	TK > UAS-Nf1 RNAi	4	>0.9999	3	0.2712	4
	DH44 > UAS-Nf1 RNAi	4	0.6536	4	0.1249	4
	LK > UAS-Nf1 RNAi	4	>0.9999	4	0.0764	3
	Tkg > UAS-Nf1 RNAi	4	>0.9999	4	0.0789	4
	c929 > UAS-Nf1 RNAi	4	0.4786	4	0.0065	4
Receptor	DopEcr > UAS-Nf1 RNAi	4	>0.9999	4	0.062	4
	Oct/tyrR > UAS-Nf1 RNAi	13	<0.0001	14	0.0013	14
Neurotransmitter	ChAT-T2A > UAS-Nf1 RNAi	4	0.0433	5	>0.9999	4
	vGLUT > UAS-Nf1 RNAi	5	0.3582	5	0.7159	5
	Tdc2 > UAS-Nf1 RNAi	4	0.4048	4	0.4048	4
	ChAT{19B} > UAS-Nf1 RNAi	10	0.7796	12	0.514	12
	TH > UAS-Nf1 RNAi	4	0.1551	4	>0.9999	4
	GAD > UAS-Nf1 RNAi	12	>0.9999	12	0.0101	11
	Trh > UAS-Nf1 RNAi	4	0.6536	4	0.1249	4
	R50H05 > UAS-Nf1 RNAi	4	0.8655	4	0.0997	4

## Sheet: Fig. 2b and p-value&sample size
Figure 2b - CO2 Data values
		Experimental line														Gal4/+ control														UAS/+ control
Oct/tyrR > UAS-Nf1 RNAi		1.70319	1.95901	1.85123	1.76567	1.41583	1.19924	2.00245	1.2465	1.52472	1.64502	1.96977	1.86763	1.78293		1.025	0.938153	1.00528	1.00085	0.706752	1.03197	0.951732	0.70928	0.878047	1.35628	1.29705	1.38926	1.41988	1.24215	0.829403	0.908085	0.999434	0.857267	0.913611	0.912964	0.795779	0.872021	0.913434	1.32451	1.00237	0.92234	1.12212	0.67498
PCB > UAS-Nf1 RNAi		1.65878	1.60944	1.36047	1.53817	1.80653	1.90953	1.88295								0.99081	0.952055	1.00943	1.01912	1.0355	1.12894	0.972881								0.990705	1.00863	1.01051	1.00907	1.0153	0.961061	0.895977
69B > UAS-Nf1 RNAi		1.52671	1.49483	1.38962	1.89879	1.78148	1.54959	1.52047	1.54709	1.49239	1.54931	1.4528	1.74246	1.4584	1.61445	0.944537	0.947038	0.883383	0.889397	1.06985	0.867841	0.951944	1.01158	0.979324	0.888891	0.950868	0.920797	0.952324	0.981477	1.01117	0.951786	1.0137	1.01683	1.0093	0.978691	0.993284	1.01854	1.2724	1.07511	1.32495	0.97923	1.11575
Ras2(41) > UAS-Nf1 RNAi		1.4198	1.80014	1.70328	1.30968	1.69115	1.56982	1.36438	1.42282	1.19177	1.68724	1.27864				1.06991	1.03791	1.03843	1.22553	1.04655	1.07673	0.959814	0.960975	0.98998						0.853179	0.919258	1.01071	0.926088	0.87243	0.954471	0.95903	1.04552	1.30785	0.903778	0.841848
Ras2(12) > UAS-Nf1 RNAi		1.28188	1.24474	1.34843	1.30992	1.29621	1.20336	1.1133	1.4899							0.908829	0.828862	0.994992	1.12486	1.29621	1.01756	1.02641	1.14093							1.139	1.054	1	0.95	0.907	1.018	0.84	0.754
tsh > UAS-Nf1 RNAi		1.16907	1.13384	1.14667	0.976644	1.68254	1.52988	1.58307	1.75759							1.03476	0.997905	0.984914	1.00049	1.04668	0.948826	1.04479	0.995512							1.0252	0.939781	1.03624	0.980709	0.897998	1.03004	1.01645	1.01971
Figure 2b p-values & sample sizes- Experimental line compared to UAS/+ or Gal4/+ control (normalized values)
Dunn's, two-sided			Gal4 > UAS-Nf1 RNAi
	Gal4 line > UAS-Nf1 RNAi		Experimental compared to UAS/+ control		Experimental compared to Gal4/+ control
		n =	p-value	n =	p-value	n =
Oct/tyrR > UAS-Nf1 RNAi		8	<0.0001	8	0.0324	8
PCB > UAS-Nf1 RNAi		7	0.001	7	0.0089	7
69B > UAS-Nf1 RNAi		14	0.0019	13	<0.0001	14
Ras2(41) > UAS-Nf1 RNAi		11	<0.0001	11	0.0186	11
Ras2(12) > UAS-Nf1 RNAi		11	<0.0001	11	0.0097	9
tsh > UAS-Nf1 RNAi		8	0.0241	8	0.0075	8

## Sheet: Fig. 2c, 2e-g
Figure 2c - CO2
Genotype
UAS-Nf1 RNAi/+	tsh-Gal80; R57C10-Gal4/+	R57C10-Gal4 > UAS-Nf1 RNAi	tsh-Gal80; R57C10-Gal4 > UAS-Nf1 RNAi
49.207	52.211	77.144	54.382
43.851	49.838	106.667	53.097
44.867	53.199	90.598	55.503
42.135	46.8	88.604	49.931
40.878	48.874	88.167	55.824
41.07	50.943	86.041	53.653
Figure 2e - CO2
Genotype
PCB-Gal4 alone			with elav-Gal80			with tsh-Gal80
UAS/+ control	Gal4/+ control	PCB-Gal4 > UAS-Nf1 RNAi	UAS/+ control	Gal4/+ control	UAS-Nf1 RNAi,PCB-Gal4 > elav-Gal80	UAS/+ control	Gal4/+ control	PCB-Gal4 > UAS-Nf1 RNAi	UAS-Nf1 RNAi,PCB-Gal4 > tsh-Gal80
1.65878	0.99081	0.990705	0.958602	0.98707	0.989984	0.84954	1.0663	2.49082	1.30354
1.60944	0.952055	1.00863	0.926549	1.03228	0.992193	0.963277	1.17928	1.87707	1.32631
1.36047	1.00943	1.01051	0.967536	1.00401	1.03174	0.941607	1.4832	1.87929	1.09567
1.53817	1.01912	1.00907	1.02325	1.05355	1.02524	0.554312	1.37534	1.6199	1.10034
1.80653	1.0355	1.0153	0.957994	1.08916	1.15342	0.771928	1.04265	1.65907	1.09453
1.90953	1.12894	0.961061				0.772559		1.55957	1.15767
1.88295	0.972881	0.895977
Figure 2f - CO2
22℃			31℃
UAS-Shibrets/+	PCB-Gal4/+	PCB-Gal4 > UAS-Shibrets	UAS-Shibrets/+	PCB-Gal4/+	PCB-Gal4 > UAS-Shibrets
1.12775	1.1345	1.17523	0.775661	1.3381	1.04223
0.560278	1.12498	0.780933	1.08243	0.871842	0.944624
0.591942	1.19014	0.529236	0.947822	1.16414	1.07929
0.950081	1.11834	0.813749	1.0106	1.13264	1.01597
0.99681	1.15206	1.03596	0.614066	1.06269	1.06267
1.2973	0.837711	1.02333
0.93243	1.02429	0.758387
0.837561	1.06498	1.02489
	1.00493	0.973987
	1.05391	0.935227
Figure 2g - CO2
22℃			29℃
UAS-TrpA1/+	PCB-Gal4/+	PCB-Gal4 > UAS-TrpA1	UAS-TrpA1/+	PCB-Gal4/+	PCB-Gal4 > UAS-TrpA1
0.891335	1.21389	1.1639	0.420851	1.33362	2.51899
0.881306	1.11972	1.20658	1.03423	1.21094	3.062
0.854854	1.11015	1.12232	1.14797	1.06066	2.81646
0.877133	1.07773	1.15065	1.70447	0.784062	2.34182
0.933215	1.04067	1.11995	0.0278507	1.27534	2.69591
1.02396	1.18791	1.22598	0.748271	1.79135	3.10025
1.02248	0.133846	1.26295	1.14011	1.09957	3.16825
1.01735	1.15514	1.24171	0.54839	1.86425	3.56415
0.999966	1.22403	1.19198	0.341718	0.975244	3.27379
1.05093	1.18439	1.53382	0.491103		2.52432

## Sheet: Fig. 3b-k
Figure 3b - VCO2
WCS10														Nf1P1
190.435	178.719	163.282	116.884	105.184	102.173	103.052	139.289	141.616	147.993	171	167.472	150.505	154.001	195.997	176.816	239.823	195.291	130.5	121.706	128.946	231.736	218.636	191.219	193.016	192.593	209.745	179.743
228.127	217.519	192.594	159.127	156.664	141.986	141.552	127.964	122.599	130.721	159.186	150.664	144.156	144.144	237.471	229.417	297.132	240.368	191.353	176.508	185.163	238.39	221.971	190.958	188.763	192.963	213.199	186.917
222.638	219.053	192.375	147.306	143.486	139.391	130.857	115.889	131.646	122.734	153.091	146.513	132.549	134.239	236.447	220.276	290.659	241.019	194.229	178.234	182.87	230.937	218.066	190.45	184.513	195.087	215.22	182.285
189.617	180.975	158.817	141.742	136.896	132.557	125.925	115.946	123.088	117.805	139.625	144.999	133.556	128.235	210.375	199.87	268.876	217.063	190.509	175.506	181.307	232.186	207.668	188.049	178.438	188.697	213.976	179.277
183.169	185.625	151.972	129.774	128.203	129.244	125.543	116.155	109.018	116.487	134.125	138.821	125.551	124.803	213.024	198.506	255.948	219.52	188.255	169.933	187.248	230.371	210.033	183.77	180.831	185.183	208.338	180.892
174.314	172.775	151.242	122.695	124.971	120.465	127.535	106.125	117.62	117.487	125.835	130.473	123.2	114.551	210.52	189.99	258.808	214.725	191.911	173.854	182.177	218.852	207.465	157.123	177.103	180.085	206.91	175.522
155.556	177.043	141.355	117.81	117.77	117.465	121.525	113.073	110.402	116.354	121.229	135.634	118.155	108.357	207.565	192.885	212.734	216.447	183.507	165.06	170.587	214.858	206.761	178.511	176.098	175.464	196.133	179.589
175.953	152.233	139.919	109.72	114.667	94.6	119.842	103.523	111.464	113.225	113.587	127.487	114.957	107.794	202.908	199.884	251.156	211.303	177.308	165.17	175.962	213.928	199.486	175.616	176.979	170.226	198.418	168.376
170.286	167.806	142.925	107.345	125.825	116.161	112.54	102.615	106.551	112.233	111.497	123.052	123.545	109.195	191.067	193.21	246.685	217.303	169.255	164.854	168.946	211.146	197.871	175.83	169.448	172.495	190.479	162.818
171.148	149.53	143.185	111.855	116.415	109.588	112.465	111.941	110.907	102.8	118.826	128.438	114.345	118.91	181.17	185.721	241.896	199.23	168.823	159.327	162.761	203.872	187.612	144.054	170.709	138.998	184.202	164.205
165.787	151.604	167.577	119.269	122.657	109.566	121.91	108.72	110.54	111.128	120.251	136.49	131.475	134.637	195.376	182.918	252.234	198.368	157.805	155.22	163.447	195.77	190.754	172.78	168.825	158.962	193.369	158.306
178.059	153.52	165.475	131.09	141.035	115.824	132.217	112.264	119.044	126.654	120.23	139.036	134.876	142.024	190.783	179.886	247.428	198.073	172.785	156.363	172.715	201.49	185.952	172.06	160.246	167.428	191.723	161.92
194.434	192.116	162.418	147.388	141.188	124.453	136.332	118.469	118.292	132.875	137.332	148.187	137.873	140.396	188.743	182.6	256.551	194.677	170.636	162.363	167.583	204.005	192.92	179.105	158.318	165.598	184.441	165.633
174.918	152.463	163.943	134.395	124.974	90.4031	118.424	99.6228	97.2835	109.627	120.788	124.475	132.716	130.986	190.931	190.483	265.097	196.296	177.786	164.497	171.255	205.254	184.808	180.907	160.13	169.254	193.643	164.409
174.138	178.144	124.269	126.054	110.955	92.4395	113.097	74.7597	91.9607	108.059	123.541	115.694	118.74	111.278	196.088	184.664	271.39	194.291	164.017	157.906	166.893	196.004	190.907	172.431	154.362	157.21	197.419	160.69
191.666	179.456	137.272	128.96	122.319	99.586	118.179	107.169	107.773	94.249	119.389	128.971	129.387	112.864	335.825	184.438	278.637	206.802	143.298	158.028	171.864	193.654	195.213	174.357	161.013	162.653	186.798	162.537
164.176	161.78	157.405	123.346	122.633	98.7637	124.643	110.382	106.254	111.674	107.394	117.987	120.455	112.287	204.122	192.336	280.276	216.148	174.263	162.115	162.399	199.117	194.246	178.72	159.194	158.445	179.582	158.267
172.178	164.67	138.282	127.626	111.549	100.075	110.229	95.7965	94.6885	102.429	115.946	120.36	115.928	112.19	205.132	190.112	279.054	219.642	167.565	159.332	171.437	199.924	193.604	163.427	161.899	162.46	198.65	161.744
165.571	171.276	150.71	125.281	109.179	103.165	109.753	96.8578	102.321	113.4	121.6	121.143	124.005	107.854	195.484	198.058	275.727	214.494	168.056	156.695	164.504	198.364	199.006	173.494	171.201	165.362	189.619	161.298
161.508	152.396	151.116	122.087	109.181	100.673	111.057	108.473	104.272	107.392	112.83	134.394	114.89	108.233	197.588	189.494	266.027	208.148	165.409	154.906	162.513	189.406	192.093	165.025	162.913	167.034	193.812	162.499
162.948	177.595	132.047	97.0932	118.92	105.918	110.802	101.356	103.151	102.826	109.084	119.189	122.017	107.589	197.503	188.249	266.602	207.599	165.754	155.058	160.896	189.619	189.065	166.754	163.346	160.364	190.501	159.292
163.685	157.919	142.282	110.74	114.84	101.929	110.669	97.5507	92.0096	110.371	127.049	116.411	112.871	109.92	190.092	182.431	268.689	197.582	151.075	152.856	166.968	189.562	182.63	166.501	161.793	160.507	191.634	153.662
171.702	148.434	162.327	128.002	126.147	106.679	114.875	95.0248	96.1706	112.331	123.452	113.412	115.185	112.386	189.307	186.172	265.783	199.69	155.587	151.36	164.25	174.026	181.403	168.206	157.592	152.128	188.347	150.113
169.457	169.902	165.41	141.7	127.018	114.787	114.674	115.961	100.781	109.717	120.822	123.788	110.862	108.207	189.887	182.968	261.165	195.612	166.835	150.478	162.966	188.005	185.772	169.402	161.734	155.471	187.837	153.053
Figure 3c - Mean VCO2
	Day														Night
nf1p1	206.059	195.781	255.282	214.059	176.353	163.478	171.844	218.628	204.356	176.702	177.081	176.515	201.809	173.321	206.725	187.667	269.583	204.248	164.19	157.133	166.127	193.912	190.139	171.528	161.125	161.374	190.19	159.433
wcs10	183.757	175.534	159.226	126.218	127.814	119.085	122.913	114.459	117.874	119.635	132.374	139.09	128.906	126.741	172.198	167.179	148.957	126.056	119.909	103.239	116.061	101.785	101.246	109.579	119.936	123.668	121.244	114.516
Figure 3d - VO2
WCS10														Nf1P1
190.71	179.32	145.4	144.48	143.03	125.57	131.26	104.19	101.84	110.29	145.56	144.24	136.27	140.92	209.98	207.28	275.13	214.65	192.71	173.91	185.95	216.4	190.13	160.85	170.9	175.27	201.62	174.14
195.8	199.46	168.44	122.53	113.13	120.46	120.07	102.12	102.01	118.35	144.39	131.66	128.56	124.21	216.77	210.08	287.27	233.03	184	174.61	183.41	225.62	212.79	190.82	198.61	182.02	205.39	176.97
180.58	165.39	139.95	138.39	63.34	56.96	99.96	88.39	108.12	101.23	130.11	135.87	122.91	119	205.33	203.15	271.22	208.28	209.9	91.48	143	213.39	199.73	181.85	179.79	186.62	215.11	172.51
155.1	159.98	137.85	109.26	109.81	123.05	114.87	89.28	97.11	91.33	125.1	131.54	121.89	114.49	191.67	182.49	252.28	219.1	181.68	178.13	190.65	222.63	194.32	169.57	170.48	179.39	210.2	171.51
155.72	162.75	139.7	105.06	110.98	109.59	122.66	92.64	97.69	102.98	110.07	123.89	114.71	115.44	198.26	187.59	267.79	220.37	186.56	170.72	187.54	201.72	196.64	172.28	178.61	170.68	201.11	178.82
132.79	112.56	108.37	120.08	114.53	111.96	118.52	90.25	100.52	102.35	116.79	122.05	114.15	112.05	170.63	164.66	224.02	200.1	190.76	175.79	178.47	207.48	191.74	170.14	176.18	174.51	206	175.1
144.85	140.05	118.14	98.38	106.89	105.06	108.12	86.43	83.18	92.98	109.63	121.46	110.59	103.54	172.62	169.79	237.92	207.11	159.15	163.34	171.19	204.27	185.97	162.96	163.91	162.43	193.25	177.65
146.57	131.22	129.43	104.89	105.51	105.69	113.54	96.75	103.35	102.57	101.28	122.33	107.01	107	167.04	169.05	234.69	194.28	165.79	159.47	171.15	187.26	186.84	172.34	168.63	162.99	197.75	164.99
135.83	110.46	137.5	116.12	132.48	136.02	162.82	89.11	101.96	117.22	112.22	121.69	124.11	108.86	167.63	150.61	226.59	182.75	164.04	175.75	208.39	189.06	177.4	163.78	157.62	171.85	192.92	167.9
169.5	146.78	157.24	121.85	132.48	110.29	135.77	109.52	106.68	123.14	112.71	124.05	119.18	118.86	183.83	173.74	249.32	194.94	168.14	154.11	177.61	196.76	188.2	176.95	163.6	150.46	182.78	146.55
179.59	176.52	145.11	137.3	130.85	115.69	135.83	85.91	85.82	102.71	113.01	138.38	129.76	133.66	181.64	171.85	242.74	194.78	165.42	159.28	168.89	199.74	174.95	182.08	166.05	162.36	195.93	153.65
128.05	123.79	133.42	104.17	112.63	93.15	116.36	84.23	87.74	81.45	124.54	130.79	123.01	127.76	176.71	161.69	263.05	202.25	176.7	163.29	174.86	174.9	180.93	160.74	155.58	150.07	171.66	154.34
146.03	139.94	118.97	113.84	103.23	96.92	111.91	86.46	90.04	101.16	103.57	110.04	120.47	123.27	186.34	172.14	271.22	211.6	164.32	157.83	163.77	180.98	181.13	170.53	158.08	154.93	184.39	160.06
145.35	146.61	130.96	105.28	156.78	124.46	105.48	80.84	81.51	101.46	114.16	99.04	105.23	101.22	185.68	180.6	267.5	216.03	167.24	161.91	184.08	186.41	183.96	164.04	164.97	148.38	186.01	154.32
150.25	139.21	141.87	113.33	101.97	90.06	104.25	87.64	97.11	104.95	99.63	117.64	117.59	109.07	192.67	184.73	268.05	210.04	168.49	216.35	176.81	193.03	196.76	172.14	177.04	146.56	181.35	161.21
153.84	163.94	120.67	97.69	106.47	94.51	102.48	76.9	76.29	98.75	102.89	109.36	99.99	99.94	192.53	189.87	290.56	230.25	168.15	153.33	163.46	175.02	169.67	157.22	158.9	152.03	194.22	151.44
			118.56	117.93	96.59	103.63	76.68	77.26	105	108.69	104.72	116.12	98.21					151.06	154.06	163.22	162.72	168.68	159.2	162.17	154.92	181.96	161.9
			132.56	117.82	96.71	107.6	95.78	84.6	101.57	99.25	121	103.42	94.94					154.78	150.65	163.73	174.26	174.11	163.52	165.93	159.19	190.64	154.24
										101.48	110.09	107.12	98.44					170.98	145.47	158.34					156.15	186.57	151.96
										115.71	108.99	107.79	107.49												152.42	195.28	154.74
										110.6	107.49	110.25	107.13												144.19	194.53	149.24
										107.08	115.11	99.5	107.2												148.13	187.07	149.92
Figure 3c - Mean VCO2
	Day														Night
nf1p1	188.38	181.84	252.62	207.46	180.27	161.73	179.74	207.54	192.84	171.62	173.86	170.78	200.19	169.07	185.93	176.81	254.47	210.83	165.24	162.46	168.57	182.65	179.82	167.38	163.59	107.96	112.21	110.04	106.79
wcs10	160.74	150.8	138.2	118.1	113.22	110.46	122.76	93.24	99.53	104.37	120.08	128.83	120.83	118	139.41	148.34	131.83	116.09	117.94	100.12	111.48	87.11	87.45	102.24	151.54	186.7	154.85
Figure 3f - Respiratory Quotient (CO2/O2)
nf1p1	1.09	1.09	1.03	1.17	1.01	1.03	0.99	1.06	1.06	1.05	1	1.06	1.02	1.03
wcs10	1.15	1.17	1.15	1.1	1.13	1.12	1.04	1.22	1.19	1.13	1.12	1.1	1.09	1.08
Figure 3g - VCO2
UAS-Nf1 RNAi/+						nSyb-Gal4/+							UAS-Nf1 RNAi > nSyb-Gal4
159.046	144.361	187.274	159.286	276.093	244.809	159.096	138.749	146.316	212.865	221.652	231.246	253.281	217.337	209.054	352.114	362.436	489.721	456.598
189.012	164.68	186.893	150.559	264.118	250.457	191.819	171.606	165.99	212.186	216.325	249.467	299.786	249.587	236.669	336.539	380.482	457.927	434.033
181.558	154.209	180.605	158.919	242.422	252.194	192.61	173.098	163.376	198.17	192.209	246.354	291.026	242.996	233.06	350.311	372.913	459.833	424.146
167.629	145.18	180.87	159.458	234.15	237.684	189.599	169.465	158.938	188.315	175.452	242.782	270.353	244.755	251.857	328.168	384.206	458.125	453.122
153.989	131.149	178.817	170.67	240.238	240.008	188.296	168.03	163.575	177.787	203.267	220.694	276.925	252.906	260.729	326.562	369.47	447.72	433.512
143.769	129.17	157.963	174.754	221.815	221.86	181.866	162	161.512	168.026	177.793	221.969	260.753	248.911	252.141	358.346	393.404	441.893	421.76
132.294	118.509	147.336	168.185	230.666	214.455	172.258	166.272	136.36	158.099	163.51	204.777	187.009	251.976	264.939	341.507	381.814	441.988	424.735
123.89	115.422	142.079	158.398	207.915	213.398	155.138	147.938	134.549	156.309	179.875	177.825	276.419	252.582	261.09	341.56	374.3	459.9	417.982
114.572	139.607	109.585	112.429	224.11	209.54	147.468	140.666	128.659	125.332	127.13	170.339	269.908	273.358	244.618	245.956	279.875	435.466	432.851
92.4645	103.352	134.469	127.421	240.713	202.147	114.922	113.338	104.692	149.645	157.593	167.394	262.969	217.374	196.503	275.877	332.274	432.894	391.297
104.542	122.598	135.72	124.448	223.787	211.574	155.457	154.349	165.559	168.702	210.4	235.142	304.269	247.681	231.115	275.372	318.571	373.019	387.213
105.925	121.622	133.822	126.095	265.503	214.036	197.941	185.19	180.158	232.057	261.997	290.727	377.888	238.177	216.696	264.128	310.798	428.37	357.204
133.374	134.526	209.909	218.585	302.46	280.378	171.68	156.888	145.112	274.905	294.911	323.104	382.176	262.745	258.321	289.817	335.828	426.042	368.754
159.048	138.976	254.399	247.604	297.898	288.648	140.382	140.487	145.922	242.093	235.056	286.321	373.979	237.248	230.316	302.215	371.947	440.645	374.377
122.424	113.954	279.738	261.168	304.905	295.933	115.396	103.569	107.14	203.093	174.856	197.267	325.305	211.278	193.81	313.768	377.113	440.513	374.869
139.966	121.815	237.296	228.029	312.169	302.322	132.897	144.798	120.714	159.055	149.234	124.348	277.639	263.485	241.358	263.452	296.715	431.837	367.041
122.162	114.904	283.208	268.285	308.526	282.853	133.061	132.583	129.392	205.894	191.721	196.474	230.158	238.854	279.005	320.251	357.431	444.81	381.586
113.091	118.813	237.464	232.805	286.705	254.568	137.505	127.169	136.098	199.022	212.184	218.828	312.118	271.255	253.572	330.338	376.087	466.521	380.08
109.88	103.607	194.869	203.289	257.446	223.709	132.638	129.622	132.383	206.636	217.354	215.626	310.24	263.431	242.103	328.154	386.017	467.55	391.48
107.232	112.298	192.87	168.17	275.871	220.173	129.626	135.883	137.228	212.164	212.018	217.637	296.363	263.082	243.945	330.689	381.196	465.124	396.602
102.394	109.214	210.906	168.964	282.529	217.604	138.284	140.131	134.387	216.321	202.782	194.173	259.392	264.122	234.447	333.379	389.698	457.744	388.086
100.632	98.5222	187.807	167.822	276.081	228.084	158.836	178.859	145.805	215.252	224.847	218.817	287.233	264.596	217.459	353.661	381.936	437.181	363.734
105.566	105.024	184.597	190.08	261.886	216.828	187.782	162.372	155.862	233.752	241.202	251.895	305.164	244.052	209.252	351.351	383.088	437.479	358.739
120.938	107.149	181.511	196.76	258.074	219.349	175.002	157.059	156.813	236.705	243.717	225.091	294.45	238.294	207.553	362.997	380.758	439.926	397.205
Figure 3h - Mean VCO2
	UAS-Nf1 RNAi/+						nSyb-Gal4/+							UAS-Nf1 RNAi > nSyb-Gal4
Day	139.058	132.488	156.286	149.218	239.294	226.013	170.539	157.558	150.807	178.958	190.6	221.56	277.549	244.803	238.206	316.37	355.045	443.905	419.538
Night	119.726	114.9	221.214	212.63	285.379	252.538	146.091	142.452	137.238	217.074	216.657	222.465	304.518	251.87	234.262	323.339	368.151	446.281	378.546
Figure 3i - VO2
UAS-Nf1 RNAi/+						nSyb-Gal4/+							UAS-Nf1 RNAi > nSyb-Gal4
110.225	98.2938	132.344	108.12	231.62	199.617	97.8477	87.5314	90.7806	169.598	178.455	185.417	210.337	153.828	159.386	342.144	354.629	510.145	454.003
149.896	137.848	118.179	90.0968	205.273	201.017	156.873	145.314	127.191	162.136	173.072	206.692	240.57	237.888	228.476	327.405	367.14	421.818	404.37
153.796	131.595	121.4	106.294	212.288	228.668	169.791	144.392	134.007	151.364	146.173	198.98	255.096	239.559	223.784	334.89	352.579	451.544	419.092
140.635	125.808	122.531	104.535	212.531	227.178	165.149	142.191	132.867	137.427	127.425	188.583	241.057	246.111	245.292	313.392	363.857	451.998	469.69
124.82	112.163	131.44	129.116	210.261	215.787	156.971	139.5	133.348	146.99	170.276	169.639	241.01	240.762	247.76	308.448	351.329	437.495	438.058
120.773	113.094	102.223	122.491	205.373	204.557	157.81	140.435	133.357	120.889	119.003	171.662	233.897	239.862	243.38	347.373	371.538	435.661	426.654
101.674	99.4332	102.36	124.26	221.77	208.536	137.608	141.04	107.479	121.148	129.525	158.339	153.305	236.387	250.53	330.239	367.406	444.902	441.675
113.626	94.6228	97.3734	114.234	195.135	201.951	139.8	127.43	114.966	114.169	141.479	127.665	250.697	237.506	250.547	328.293	357.841	463.29	421.101
84.0733	102.574	79.147	59.3071	156.476	215.03	113.967	99.1596	82.9757	88.1193	102.561	112.016	192.93	235.879	207.315	260.125	318.838	404.445	413.215
80.665	84.4478	99.4985	90.9934	220.962	188.446	100.749	86.3018	72.6549	135.522	171.417	203.116	222.656	203.05	170.482	264.336	305.305	420.836	390.737
93.1416	94.7942	98.019	95.4353	199.21	192.661	133.677	125.259	138.038	207.566	232.64	251.938	253.424	215.64	206.444	250.267	299.005	346.396	379.785
96.4104	101.5	171.617	178.785	264.195	208.889	183.102	162.705	153.877	242.499	262.433	284.033	352.196	216.069	199.813	276.02	319.974	431.416	370.84
112.703	110.091	203.776	195.615	286.989	264.372	149.147	134.436	125.699	192.688	181.747	232.963	344.208	238.585	238.744	283.304	343.574	402.334	354.967
133.649	112.194	226.665	213.804	279.211	279.196	125.822	124.045	128.774	147.556	123.846	155.591	346.574	209.827	212.234	303.294	350.549	428.407	376.62
104.188	92.9791	181.48	172.5	293.849	284.747	104.791	92.6478	93.0235	104.989	92.3762	63.514	294.435	192.609	178.346	230.773	264.77	427.64	371.248
110.538	96.8175	230.787	218.111	302.76	290.96	119.68	133.364	104.426	159.886	145.79	135.77	254.15	242.719	226.235	285.278	318.648	415.569	367.986
102.722	96.3135	178.04	180.598	282.584	260.553	125.058	120.865	112.148	140.135	151.081	161.805	190.964	222.655	268.913	293.384	331.59	418.937	365.879
101.17	100.687	134.988	134.371	271.486	246.626	131.06	115.251	115.518	137.581	152.154	147.753	286.527	259.354	243.206	285.175	341.511	466.23	373.209
94.0988	91.3329	129.142	107.349	250.048	218.691	123.281	120.542	114.018	156.893	160.355	161.112	292.742	253.395	233.406	302.393	344.439	472.026	396.302
90.8088	98.3019	152.973	113.313	269.942	208.736	117.905	126.963	117.032	161.321	147.984	109.42	277.036	252.893	241.724	286.418	352.402	465.511	397.011
91.4976	98.1343	106.597	100.873	266.612	190.892	129.697	124.836	115.366	169.193	186.313	183.661	264.832	255.054	227.19	353.636	361.053	425.83	345.242
90.281	96.7277	121.556	135.538			147.354	174.776	134.052	189.778	192.288	193.814		261.942	221.037	324.022	355.017
86.6387	86.1641	127.042	135.488			165.98	143.944	137.663	187.872	185.313	167.572		225.336	202.429	329.825	354.438
102.324	87.5216					154.625	136.186	131.822					220.319	196.632
Figure 3j - Mean VO2
	UAS-Nf1 RNAi/+						nSyb-Gal4/+							UAS-Nf1 RNAi > nSyb-Gal4
Day	114.144	108.014	109.501	104.08	211.258	207.695	142.779	128.438	118.462	141.357	153.82	179.459	237.265	225.212	219.434	309.719	346.315	434.995	419.102
Night	101.718	97.272	163.722	157.195	278.164	249.419	132.867	128.988	119.129	165.866	165.14	166.417	283.497	236.224	224.175	296.127	336.497	435.832	372.051
Figure 3k - Respiratory Quotient (CO2/O2)
UAS-Nf1 RNAi/+		1.19694	1.20656	1.42574	1.44047	1.10234	1.07531
nSyb-Gal4/+		1.15406	1.17638	1.22525	1.32723	1.31986	1.34247	1.14013
nSyb > UAS-Nf1 RNAi		1.083	1.07052	1.06989	1.07092	1.02668	1.01106

## Sheet: Fig. 4b-c
Figure 4b - Grooming (% of total time)				Figure 4c- Grooming (% of total time)
Genotype				Genotype
UAS-Nf1 RNAi/+	nSyb-Gal4/+	nSyb-Gal4 > UAS-Nf1 RNAi		UAS-Nf1 RNAi/+	PCB-Gal4/+	PCB-Gal4 > UAS-Nf1 RNAi
50	80.92	74.04		7.48	1.8	20.68
10	69.64	67.64		25.76	20.24	6.28
35.6	14.4	73.12		1.08	50.48	44.8
8.24	5.52	75.52		15.92	2.72	21.48
41.76	40.88	67.28		8.68	0	9.44
13.92	36.68	58.64		9.84	6.8	45.36
6.6	5.04	59.36		19.52	18.96	10.96
0	17.04	68		14.36	0	10.84
5	34.84	80.36		32.92	51.08	1.08
20.76	36.48	67.2		11.84	21.2	1.64
8.28	7.32	64.4		32.16	4.12	9.52
15.68	3.12	60.96		4.2	35.8	77.28
0.12	52.72	10.88		14.52	51.6	13.2
0	4.48	89.96		0.44	2.2	39.36
60.84	25.88	87.72		5.2	0	42.2
4.76	18.24	75.88		13.04	31.36	59.12
31.64	0	48.28		9.72	9.52	46.28
0	1.28	51.08		0	0.64	40.92
1.56	8	79.32		8.56	58.04	8.32
42.04	68.76	0		2.72	5.72	14.24
	5.04			0	5.76	0.84
				9.2	40.8	20.64
				0	16.88	11.72
				21	45.36	47.32
				28.08	9.24	69.56
				2.96	4.16	22.16
				64.32	49.88	53.72
				2.48	53.48	0
				32.76	23.96	5.48
				42.6	15.28	2.12

## Sheet: Fig. 5a-g
Figure 5a - TAG			Figure 5b - TAG				Figure 5c - TAG
Genotype			Genotype				Genotype
control	Nf1P1/E1		UAS/+ control	Gal4/+ control	nSyb-Gal4 > UAS-Nf1 RNAi		UAS/+ control	Gal4/+ control	PCB-Gal4 > UAS-Nf1 RNAi
3.59733	2.36965		4.03524	4.85358	4.24908		1.58156	1.712	2.37217
3.40216	1.27737		4.00368	4.71347	3.93366		2.07801	1.81067	3.27534
3.12994	2.31585		4.3929	4.77885	4.31013		2.7421	1.89838	1.87813
4.10067	0.707022		4.79264	5.64756	3.21123		2.09091	1.56398	3.38341
3.9429	1.90576		5.0451	5.18986	5.03256		2.52934	1.88193	4.24027
2.29349	1.83469		4.84523	4.95633	4.28978		2.31657	1.76681	3.0978
3.61875	1.88879		3.59342	3.54584	2.90598		2.31012	2.23826	3.46061
2.12998	1.8453		3.0359	3.71398	2.69231		3.05803	1.69007	3.93921
2.30305	2.98137						4.75739	6.05984	2.56863
	2.12322						5.48803	4.0179	4.47739
							5.25508	5.56383	3.58362
							5.94016	6.54382	6.20124
							4.94282	4.69693	5.16503
							6.84777	5.24496	3.87899
							6.88091	6.69367	4.66272
							6.7164	7.09267	5.3287
Figure 5f - 14C (CPM/mg)							3.74473	5.57924	4.09368
0 h		48 h					4.6801	5.20814	3.72552
control	Nf1P1	control	Nf1P1				4.09277	5.71596	5.23904
85.6731	113.591	24.951	93.8782				5.68072	5.20814	4.1039
97.7734	98.9151	35.95	45.6731				4.41907	5.69643	4.78908
108.92	123.375	29.3145	74.1797				5.0499	5.2179	3.93005
110.493	106.653	25.9766	73.0242				3.58159	7.76679	3.08125
108.639	136.27	49.9603	58.3442				2.49395	4.79797	4.4516
108.734	85.9127	44.7807	71.2798
Figure 5g - 14C (CPM/mg)
0 h			48 h
UAS-Nf1 RNAi/+	PCB-Gal4/+	PCB-Gal4 > UAS-Nf1 RNAi	UAS-Nf1 RNAi/+	PCB-Gal4/+	PCB-Gal4 > UAS-Nf1 RNAi
113.987	81.7419	151.888	68.1651	67.2	93.8
115.54	111.738	150.839	70.5141	69.3333	85.4667
129.833	104.622	147.241	70.5674	70.1752	97.2727
104.093	124.452	136.345	62.766	62.1776	110.28
122.74	134.727	142.5	73.6806	85.7241	84.8214
114.178	79.4578	140.473	82.7083	81.0345	77.425
71.6168	76.506	72.3494	50.6061	75.8782	65.4108
64.491	69.9965	97.7711	48.6667	72.4003	60.9802
65.1852	85.5594	102.195	49.0446	42.5424	66.0714
66.9753	61.9075	97.9268	52.8025	42.1186	64.1667
71.4024	70.6358	100.602	57.3006	51.6667	67.1598
65.1219		88.253	48.5276	53.8636	68.4615
			36.875	36.3432	56.7683
			42.5694	40.3449	56.7683

## Sheet: Fig. 5h-i
Figure 5h- Survival (%)				Figure 5i- Survival (%)
	Genotype				Genotype
Time (day)	control	Nf1P1		Time (day)	UAS-Nf1 RNAi/+	PCB-Gal4/+	PCB-Gal4 > UAS-Nf1 RNAi
2	100	100		0	100	100	100
4	100	100		0.143042	100	100	100
6	100	100		0.364583	100	100	100
8	100	98.75		0.7775	100	99	100
10	100	98.75		0.927083	100	99	96.6387
12	100	96.25		0.995833	100	99	96.6387
14	100	83.75		1.15208	100	98	44.5378
16	100	73.75		1.48542	85	94	4.20168
18	100	50		1.725	23.3333	53	1.68067
20	100	33.75		1.81875	13.3333	48	1.68067
22	100	16.25		1.98542	0.833333	21	0
24	100	10		2.12417	0.833333	7	0
26	100	3.75		2.23167	0	0	0
28	98.5714	2.5
30	98.5714	0
32	98.5714	0
34	98.5714	0
37	97.1429	0
40	91.4286	0
43	85.7143	0
46	80	0
49	61.4286	0
52	45.7143	0
55	37.1429	0
58	18.5714	0
61	11.4286	0
64	7.14286	0
67	2.85714	0
70	2.85714	0
73	1.42857	0
81	0	0

## Sheet: Fig. 6b-c
Figure 6b - Feeding (µl)			Figure 6c - Feeding (µl)
Genotype			Genotype
Control	Nf1P1		UAS-Nf1 RNAi/+	nSyb-Gal4/+	nSyb-Gal4 > UAS-Nf1 RNAi
1.02811	1.44334		0.16072	0.28119	1.57407
2.15376	0.35739		0.21026	0.38779	1.13077
1.35432	0.25524		0.50534	0.16072	2.42939
1.88631	0.34107		0.04179	0.21026	2.50155
2.50634	0.29976		0.34021	0.50534	1.77663
1.95915	0.69934		0.22929	0.04179	2.16945
2.64492	0.78288		0.11075	0.31504	1.31578
2.85541	1.11446		0.22228	0.34416	0.90409
2.30218	0.19636		0.15687	0.29085	0.60301
2.19513	0.77775		0.3805	0.18181	1.2722
2.93778	0.26283		0.31539	0.23325	0.82716
1.86768	0.42826		0.16748	0.17543	0.85282
2.32848	1.03593		0.2184	0.2325	1.00711
1.50923	0.38762		0.46853	0.23165	1.11107
0.91755	0.85363		0.36073	0.18173	0.62845
3.33497	0.60949		0.25947	0.29355	0.72596
0.021	0.61506		0.33244	0.28557	0.88117
2.87837	0.80925		0.29965	0.19222	1.15415
0.2406	0.75455		0.30177	0.41012	0.67768
0.20635	0.43885		1.01759	0.23887	1.22896
1.60781	0.10902		0.24734	0.35751	0.56801
2.46684	0.72721		0.34703	0.08643	0.90465
0.86932	1.02851		0.20079	0.21616	0.8156
1.32074	0.34364		0.15067	0.31574	1.73488
1.11994	0.5003			0.16286	0
0.06838	0.71145			0.16541	0.74
0.97015	0.37772				0.96627
1.64712	0.31254
1.47665	0.42122
2.61944	0.24064

## Sheet: Fig. 6d and p-value&sample size
Figure 6d- Feeding (µl)
	Experimental line																				Gal4/+ control																				UAS/+ control
PCB-Gal4		1.38177	0.83188	1.14719	1.50236	0.54667	0.89973	0.55998	0.72916	1.27941											0.13529	0.19408	0.33847	0.23301	0.00695	0.21575	0.12046	0.09036	0.17069	0.18513											0.33608	0.23288	0.1305	0.34307	0.07365	0.16594	0.19041	0.16224	0.19304
Oct-TyrR-Gal4	0.65796	0.90052	0.88327	1.12151	1.07851	0.67146	0.69325	0.41272	0.55936	0.17076	0.85182	1.60773	1.00852	0.70181	0.36979	1.13666		1.51775	1.34116	0.44818	0.3009	0.19823	0.20778	0.26034	0.25386	0.27555	0.1464	0.17474	0.16639	0.2051	0.15176	0.16895	0.15592	0.1662	0.06253	0.15316	0.16407	0.2289	0.35658	0.28388	0.17582	0.20902	0.21046	0.19736	0.20058	0.20528	0.16061	0.12538	0.14265
69B-GAL4	0.52538	1.53317	1.67197	1.55792	1.43025	0.44964		0.35679	0.65091	0.63479											0.02019	0.23746	0.45747	0.21783	0.16242	0.42879		0.45822		0.15175												0.09772	0.01746	0.22999	0.29107	0.5715	0.248	0.69446	0.33238
Ras2(12)-Gal4		0.82557	1.25552	1.45868	0.26159	0.95991	1.39835	0.65913	1.10782	0.32917											0.36987	0.19371	0.3235	0.1594	0.22085	0.18946	0.1389	0.20583	0.29636	0.1595											0.27326	0.25628	0.23595	0.16715	0.17419	0.10477	0.11456	0.18581	0.2573
tsh-Gal4	0.817362	0.424764	1.20607	0.011112	0.231265	0.365136	0.080517	0.883372	1.46994	2.02132		0.843634	0.005358	0.208193	0.169848	0.60801	0.492174	0.527042	0.657825	0.707557	0.290814	0.497854	0.617611	0.353977	0.112181	0.053528	0.046049	0.248697	0.14545	0.245257	0.473321	0.418519	0.133355	0.21098	0.164808	0.265833	0.269097	0.173979	0.351095	0.191275	1.35671	0.450622	0.61484	0.366526	0.355307	0.138824	0.206663	0.163049	0.347001
GAD-Gal4	0.3562	0.48048	0.92788	0.74504	0.23397	0	0.13724	0.31266	0.39791	0.4067											0.52156	0.3013	0.53543	1.59904	0.45515	1.42599	0.39147	0.38993	0.80776												0.23551	0.33066	0.8294	0.3913	0.21063	0.32163	0.39423	0.37987	1.6905
ILP2-Gal4	0.41568	0.27024	0.49412	0.51416	0.43268	0.16982	0.29279	0	1.28507												0.19135	0.3288	0.54727	0.43214	0.34031	0.37084	0.51433	0.27228	0.23378												0.18396	0.29296	0.63545	0.56445	0.37847		0.16956	0.30744
ILP3-Gal4	0.34902	0.57501	0.4545	0.59361	0.36561	0.30235	0.3108	0.28117	0	0.4262											0.34725	0.39402		0.4173	0.23143	0.20398	0.93556	0.24012	0.27246	0.36063											0.29521	0.23969	0.24825	0.25883	0.26861	0.14968	0.24664	0.53931	0.2255
ILP5-Gal4	0.455767	0.312793	0.358563	0.76105	0.283751	0.380088	0.291887	0.245993	0.319494	0.171154	0.400084	0.246453	0.384285	0.364531	0.43761	0.263413	0.247775	0.238411	0.206926	0.204165	0.363902	0.22891	0.613875	0.309976	0.219248	0.324852	0.309275	0.250692	0.168061	0.213329	0.925995	0.61443	0.200502	0.271164	0.497601	0.22017	0.282289	0.245972	0.351722	0.362072	0.236555	0.737302	0.164446	0.318968	0.253773	0.365731	0.244815	0.327994	0.172506
ILP6-Gal4	0.229213	0.394838	0.265731	0.233865	0.199968	0.249528	0.208599	0.278923	0.24475	0.205208	0.25337	0.151674	0.482718		0.169821	0.300297	0.245776	0.220943	0.239091	0.206992	0.52203		0.309186	0.272156	0.149683	0.367903	0.199542	0.269876	0.559764	0.267015	0.540473	0.282121	0.458885	0.287588	0.253297	0.177381	0.337823	0.291882	0.211836	0.262987	0.419004	0.200375	0.344609	0.299871	0.347475	0.380885	0.349998	0.379074	0.104141
ILP7-Gal4	0.180208	0.157675	0.113957	0.171381	0.318186	0.071362	0.051872	0.082112	0.361204	0.122776	0.253819	0.195232	0.272445	0.139075	0.221294	0.118059	0.158907	0.125899		0.214462	0.297966	0.229352	0.092179	0.177865	0.045558	0.069716	0.118894	0.034595	0.160984	0.068823	0.33195	0.245184	0.236753	0.316354	0.214394	0.126847	0.238038	0.216915	0.194627	0.212807	0.106739	0.048888	0.044643	0.167131	0.150303	0.090524	0.12183	0.158502	0.024481
Figure 6d - Experimental line compared to UAS/+ or Gal4/+ control
Sidak, two-sided		Gal4 > UAS-Nf1 RNAi
Gal4 line > UAS-Nf1 RNAi		Experimental compared to UAS/+ control		Experimental compared to Gal4/+ control
	n =	p-value	n =	p-value	n =
PCB-Gal4	9	<0.0001	10	<0.0001	10
Oct-TyrR-Gal4	19	<0.0001	20	<0.0001	20
69B-GAL4	9	<0.0001	9	<0.0001	8
Ras2(12)-Gal4	9	<0.0001	10	<0.0001	10
tsh-Gal4	19	0.003	20	<0.0001	20
GAD-Gal4	10	0.5477	10	0.0084	9
ILP2-Gal4	9	0.8119	7	0.7732	9
ILP3-Gal4	10	0.645	9	0.992	9
ILP5-Gal4	20	0.7279	20	0.9561	20
ILP6-Gal4	19	0.5713	20	0.6374	19
ILP7-Gal4	19	0.9332	20	0.9958	20
[truncated: 11 more columns]

[truncated: 8 more sheets: Fig. 7b & 7e, Fig. 7c blot&data, Fig. 7d, Supplementary Fig. 1a-d, Supp. Fig 1e pvalue&samplesize, Supplementary Fig. 2, Supplementary Fig. 3a-c, Supplementary Fig. 4a-d]
